# Supplementary material for: Solar-Driven Thermocatalytic Synthesis of Octahydroquinazolinone Using Novel Polyvinylchloride (PVC)-Supported Aluminum Oxide (Al2O3) Catalysts
Source: Materials (Basel). 2023 Apr 2;16(7):2835. doi: 10.3390/ma16072835 (PMC10096424; doi:10.3390/ma16072835)
Supplement: Supplementary file 1 [file materials-16-02835-s001.zip]

Archive with 1 entries (1 files):
- materials-2216971-supplementary.pdf
